# Supplementary material for: Pentacyclic Triterpenoids-Based Ionic Compounds: Synthesis, Study of Structure–Antitumor Activity Relationship, Effects on Mitochondria and Activation of Signaling Pathways of Proliferation, Genome Reparation and Early Apoptosis
Source: Cancers (Basel). 2023 Jan 26;15(3):756. doi: 10.3390/cancers15030756 (PMC9913425; doi:10.3390/cancers15030756)
Supplement: Supplementary file 1 [file cancers-15-00756-s001.zip]

Archive with 1 entries (1 files):
- cancers-2136434-supplementary.pdf
